# Supplementary material for: The Early Terrestrial Fungal Lineage of Conidiobolus—Transition from Saprotroph to Parasitic Lifestyle
Source: J Fungi (Basel). 2022 Jul 28;8(8):789. doi: 10.3390/jof8080789 (PMC9409958; doi:10.3390/jof8080789)
Supplement: Supplementary file 1 [file jof-08-00789-s001.zip]

Archive with 1 entries (1 files):
- jof-1778035-supplementary.pdf
